# Supplementary material for: Prediction of harvest-related traits in barley using high-throughput phenotyping data and machine learning
Source: Front Plant Sci. 2025 Oct 14;16:1686506. doi: 10.3389/fpls.2025.1686506 (PMC12560056; doi:10.3389/fpls.2025.1686506)
Supplement: Supplementary Table 1 — Genetic background of the plant material for the selected lines. [file Table1.xlsx]

## Sheet: Parameter description
Supp. Table S2. List of temporal traits description from multiple imaging sensors and harvest-related traits.
Sensor (PID)	Parameter	Unit	Description	Formula																																									qN_L1	qN_L2	qN_Lss	qP_L1	qP_L2
FC	F0	arbitrary unit	Minimum fluorescence in dark-adapted state.	Measured
	Fm	arbitrary unit	Maximum fluorescence in dark-adapted state.	Measured
	Fv	arbitrary unit	Variable fluorescence in dark-adapted state.	Fm – F0
	Fp	arbitrary unit	Peak fluorescence during the initial phase of the Kautsky effect.	Measured
	Fm_L1	arbitrary unit	Maximum fluorescence under actinic light 1.	Measured
	Fm_L2	arbitrary unit	Maximum fluorescence under actinic light 2.	Measured
	Fm_Lss	arbitrary unit	Steady-state maximum fluorescence in light.	Measured
	Ft_L1	arbitrary unit	Instantaneous fluorescence under actinic light 1.	Measured
	Ft_L2	arbitrary unit	Instantaneous fluorescence under actinic light 2.	Measured
	Ft_Lss	arbitrary unit	Steady-state fluorescence in light.	Measured
	Fo_L1	arbitrary unit	Minimum fluorescence under actinic light 1.	Measured
	Fo_L2	arbitrary unit	Minimum fluorescence under actinic light 2.	Measured
	F0_Lss	arbitrary unit	Steady-state minimum fluorescence in light.	F0/((Fv/Fm)+(F0/Fm_Lss))
	Fv_L1	arbitrary unit	Variable fluorescence under actinic light 1.	Fm_L1 - F0_L1
	Fv_L2	arbitrary unit	Variable fluorescence under actinic light 2.	Fm_L2 - F0_L2
	Fq_L1	arbitrary unit	Difference in fluorescence between Fm_L1 and Ft_L1 in light.	Fm_L1 – Ft_L1
	Fq_L2	arbitrary unit	Difference in fluorescence between Fm_L2 and Ft_L2 in light.	Fm_L2 – Ft_L2
	Fq_Lss	arbitrary unit	Fluorescence quenching capacity under actinic light.	Fm_Lss – Ft_Lss
	QY_max	arbitrary unit	Maximum quantum efficiency of PSII photochemistry in dark-adapted state.	Fv/Fm
	Fv/Fm_L1	arbitrary unit	PSII maximum efficiency of light adapted sample.	Fv_L1/Fm_L1
	Fv/Fm_L2	arbitrary unit	PSII maximum efficiency of light adapted sample.	Fv_L2/Fm_L2
	Fv/Fm_Lss	arbitrary unit	PSII maximum efficiency of light adapted sample in steady-state.	Fv_Lss/Fm_Lss
	QY_ L1	arbitrary unit	Instantaneous PSII quantum yield under actinic light 1.	Fq_L1/Fm_L1
	QY_ L2	arbitrary unit	Instantaneous PSII quantum yield under actinic light 2.	Fq_L2/Fm_L2
	QY_ Lss	arbitrary unit	Steady-state PSII quantum yield in light.	Fq_Lss/ Fm_Lss
	NPQ_ L1	arbitrary unit	Instantaneous non-photochemical quenching under actinic light 1.	(Fm-Fm_L1)/ Fm_L1
	NPQ_ L2	arbitrary unit	Instantaneous non-photochemical quenching under actinic light 2.	(Fm-Fm_L2)/ Fm_L2
	NPQ _Lss	arbitrary unit	Steady-state non-photochemical quenching.	(Fm - Fm_Lss)/Fm_Lss
	qN_L1	arbitrary unit	Coefﬁcient of non-photochemical quenching under actinic light 1.	(Fm-Fm_L1)/ (Fm- F0_L1)
	qN_L2	arbitrary unit	Coefﬁcient of non-photochemical quenching under actinic light 2.	(Fm-Fm_L2)/ (Fm- F0_L2)
	qN_Lss	arbitrary unit	Coefﬁcient of non-photochemical quenching in steady state.	(Fm-Fm_Lss)/ (Fm- F0_Lss)
	qP_Ln1	arbitrary unit	Coefficient of photochemical quenching under actinic light 1.	Fq_L1/Fv_L1
	qP _Ln2	arbitrary unit	Coefficient of photochemical quenching under actinic light 2.	Fq_L2/Fv_L2
	qP_Lss	arbitrary unit	Coefficient of photochemical quenching in steady-state.	Fq_Lss/Fv_Lss
	qL_L1	arbitrary unit	Fraction of PSII centers that are ‘open’ under actinic light 1.	(Fq_L1/Fv_L1) *(F0/Ft_L1)
	qL_L2	arbitrary unit	Fraction of PSII centers that are ‘open’ under actinic light 2.	(Fq_L2/Fv_L2) *(F0/Ft_L2)
	qL_Lss	arbitrary unit	Fraction of PSII centers that are ‘open’ in steady state.	(Fq_Lss/Fv_Lss)* (F0/Ft_Lss)
	Rfd_L1	arbitrary unit	Instantaneous fluorescence decline ratio under actinic light 1.	(Fp-Ft_L1) / Ft_L1
	Rfd_L2	arbitrary unit	Instantaneous fluorescence decline ratio under actinic light 2.	(Fp-Ft_L2) / Ft_L2
	Rfd Lss	arbitrary unit	Fluorescence decline ratio in steady-state.	(Fp - Ft_Lss) /Ft_Lss
	QY_Lss2/Lss1	arbitrary unit	Ratio between steady-state QY measured under low (Lss2) and high (Lss1) light.	QY_Lss_LL/QY_Lss_HL
	FRF_G	arbitrary unit	Measurement of Far-Red Chlorophyll Fluorescence at green light excitation.	Measured
	RF_Gcorr	arbitrary unit	Measurement of Red Chlorophyll Fluorescence at green light excitation.	RF_G*3
	SFR_G	arbitrary unit	Ratio of Red and Far-Red Chlorophyll Fluorescence at green light excitation.	RF_G/FRF_Gcorr
	FRF_R	arbitrary unit	Measurement of Far-Red Chlorophyll Fluorescence at red-orange light excitation.	Measured
	RF_Rcorr	arbitrary unit	Measurement of Red Chlorophyll Fluorescence at red-orange light excitation.	RF_R*3
	SFR_R	arbitrary unit	Ratio of Red and Far-Red Chlorophyll Fluorescence at red-orange light excitation.	RF_R/FRF_Rcorr
SWIR	WATER1	arbitrary unit	Water Content Index trait based on hyperspectral Short Wave Infrared (SWIR) top view
VNIR	PRI	arbitrary unit	Photochemical Reflectance Index trait based on hyperspectral visible near-infrared (VNIR) top view
	NDVI	arbitrary unit	Normalized Difference Vegetation Index trait based on hyperspectral VNIR top view
	PSRI	arbitrary unit	Plant Senescence Reflectance Index trait based on hyperspectral VNIR top view
	OSAVI	arbitrary unit	Optimized Soil-Adjusted Vegetation Index trait based on hyperspectral VNIR top view
	SIPI	arbitrary unit	Structure Insensitive Pigment Index trait based on hyperspectral VNIR top view
	MCARI1	arbitrary unit	Modified Chlorophyll Absorption in Reflectance Index trait based on hyperspectral VNIR top view
IR1	Temp-avg	°C	Average temperature of the entire plant surface.
IR1-Probes	canopy temperature depression (∆T)	°C	Difference between leaf and air temperature known as delta Temperature	Temp-avg - Temp-air
RGB1	Area	mm2	Total area covered with plant.
	Height	mm	Heigth of bounding box enveloping plant.
	Width	mm	Width of bounding box enveloping plant.
RGB2	Area	mm2	Total area covered with plant.
	Perimeter	mm	Length of the plant perimeter, usually used for further computations.
	Compactness	arbitrary unit	Ratio between area and surface of convex hull enveloping particular plant	Area / Convex_Hull_Area
	SOL	arbitrary unit	Geometry trait based on visible-light top view	Solidity of the plant, calculated as a ratio between square of leaf lengths (sum of distances from plant center to the end of a leaf blade) and area.
RGB1/RGB2	Volume	mm3	Geometry trait based on visible-light combined view	Volume estimation according to this calculation scheme:sqrt((SideArea)^2* (TopArea)
	Plant Color Segmentation	arbitrary unit	The software calculates the proportion of the plant which falls into color groups pre-selected by the user. For example, RGB(32,37,31) RGB(110,110,89) etc.
SC	weight	g	WEIGHT (absolute weight trait based on weighing of the entire pot) [g]	Absolute weight of the pot.
	weight after watering	g	WEIGHT_after watering (absolute weight trait based on weighing of the entire pot after watering of the pot) [g]	Absolute weight of the pot after completion of watering.
	water consumption	g/day	Absolute weight trait based on weighing of the entire pot in time	Water consumption estimation according to this calculation scheme: (Weight after watering (Time n) -Weight before watering (Time n+1))
	Cumulative water	g	The sum of water consumed daily between two consecutive days	The sum of water consumed daily between two consecutive days Time point 0+1 then Time point 1+2 etc.
Harvest	Tiller No		Tiller number per plant
	Spike No		Spike number per plant
	Biomass DW	g	Total Biomass dry weight per plant
	Total Spike W	g	Total Spike weight per plant
	Spike W.5Spk	g	Spike weight per 5 spikes
	Grain No.5Spk		Grain number per 5 spikes
	Grain W.5Spk	g	Grain weight per 5 spikes
	Spike L overall	cm	Overall spike length per spike
	Spkl D overall	cm	Spikelet density to overall spike length	Number of Spikes / Overall Spike Length (cm)
	Spike L Top	cm	Spike length to base of top grain per spike
	Spkl D Top	cm	Spikelet density to base of top spike	Spike Density = Number of Spikes / Spike Length to Base of Top Spike (cm)
	Infert Tip L	cm	Infertal tip length per spike
	N20 Grain W	g	Grain weight of 20 grains per plant
	Spkl No		Spikelet number accessed from x-ray iamge of 5 spikes
	Grain No.1Spk		Grain number per spike accessed from x-ray iamge of 5 spikes
	Grain Spk ratio		Average number of grains per spike to assess fertility per spike
[truncated: 8 more columns]
